# Supplementary material for: Pigmentary and photonic coloration mechanisms reveal taxonomic relationships of the Cattlehearts (Lepidoptera: Papilionidae: Parides)
Source: BMC Evol Biol. 2014 Jul 27;14:160. doi: 10.1186/s12862-014-0160-9 (PMC4236566; doi:10.1186/s12862-014-0160-9)
Supplement: Additional file 2: Table S1. — Investigated Cattlehearts, morphological parameters and pigments found in the wing scales. [file s12862-014-0160-9-S2.ods]

## Sheet: Sheet
Additional file 2: Table S1.
Investigated Cattlehearts, morphological parameters and pigments found in the scales.
			structural parameters				pigments			wing colors
Group	species		Ridge Multilayer	Lumen Multilayer	3D PC		Pigment A (yellow)	Pigment B (red)		Green	Olive	Red	Yellow	White	Blue
ascanius
	P. agavus						x	x				H		H/F
	P. alopius						x	x				H		H
	P. ascanius						x	x				H		H/F
	P. bunichus (damocrates)							x				H
	P. bunichus						x	x				H		H/F
	P. gundlachianus			x			x	x				H			F
	P. montezuma							x				H
	P. phalaecus						x	x				H		H/F
	P. photinus		x					x				H
	P. proneus						x	x				H		H/F
klagesi
	P. klagesi						x	x				H	F
chabrias
	P. chabrias						x						H/F
	P. hahneli						x						H/F
	P. mithras						x						H/F
	P. pizarro						x	x				H	H
	P. quadratus						x						H
	P. vercingetorix						x	x				H	H (end)	F
aeneas
	P. aeneas			x			x	x		F		H
	P. aglaope						x	x				H		F	F
	P. burchellanus							x				H
	P. echemon			x			x	x		F		H
	P. eurimedes			x			x	x		F		H
	P. lysander			x			x
	P. neophilus			x			x	x				H			F
	P. panthonus							x				H
	P. tros						x	x			F	H
	P. zacynthus			x			x	x				H			F
sesostris
	P. childrenae				x		x	x		F		H
	P. sesostris				x		x	x		F		H
anchises
	P. anchises		x				x	x			F	H
	P. cutorina						x	x			F	H
	P. erithalion (polyzelus)		x					x				H
	P. erithalion (zeuxis)		x				x	x			F	H	F-tip
	P. erithalion (erlaces)		x				x	x			F	H	F-tip
	P. iphidamas		x				x	x			F	H	F-tip
	P. panares		x				x	x			F	H	F-tip
	P. phosphorus						x	x			F	H
	P. vertumnus		x				x	x			F	H
	Not measured, only visual inspection
	Only from pictures
	F: forewing; H: hindwing
